# Supplementary material for: CONSTRUCT: an algorithmic tool for identifying functional or structurally important regions in protein tertiary structure
Source: Bioinformatics. 2025 Apr 12;41(4):btaf166. doi: 10.1093/bioinformatics/btaf166 (PMC12034385; doi:10.1093/bioinformatics/btaf166)
Supplement: btaf166_Supplementary_Data [file btaf166_supplementary_data.zip]

Archive with 4 entries (4 files):
- supplementary_figures.pdf
- supplementary_data_2.pdf
- supplementary_data_1.pdf
- supplementary_tables.pdf
